# Supplementary material for: Validity and Applicability of the Eating Motivation Survey (TEMS) in a University Population in the Western Brazilian Amazon
Source: Int J Environ Res Public Health. 2026 Jan 9;23(1):89. doi: 10.3390/ijerph23010089 (PMC12841441; doi:10.3390/ijerph23010089)
Supplement: Supplementary file 1 [file ijerph-23-00089-s001.zip]

Archive with 1 entries (1 files):
- ijerph-3872541-supplementary.pdf
